# Supplementary material for: Analysis of genetic evolution and molecular transmission of hepatitis C virus in key areas of the southeast coast of China
Source: Front Public Health. 2026 Mar 4;14:1746631. doi: 10.3389/fpubh.2026.1746631 (PMC12996104; doi:10.3389/fpubh.2026.1746631)
Supplement: Supplementary file 1 [file Data_Sheet_1.zip]

Archive with 7 entries (6 files):
- Supplementary documents/
- Supplementary documents/Code for converting network files.R
- Supplementary documents/Core Sequences.txt
- Supplementary documents/NS5B Sequences.txt
- Supplementary documents/The Fisher-Freeman-Halton exact test.R
- Supplementary documents/The Medical Ethics Review Form (Original Version).pdf
- Supplementary documents/The Medical Ethics Review Form (Translated Version).docx
