# Supplementary material for: Analysis of genetic evolution and molecular transmission of hepatitis C virus in key areas of the southeast coast of China
Source: Front Public Health. 2026 Mar 4;14:1746631. doi: 10.3389/fpubh.2026.1746631 (PMC12996104; doi:10.3389/fpubh.2026.1746631)
Supplement: Supplementary file 1 [file Data_Sheet_1.zip › Supplementary documents/Code for converting network files.R]

#绕过 Cytoscape 导入，直接生成包含边和节点属性的 GraphML 文件”** 的终极方法，彻底解决匹配问题，步骤如下：

# 加载包
if (!require(readr)) install.packages("readr"); library(readr)
if (!require(dplyr)) install.packages("dplyr"); library(dplyr)
if (!require(igraph)) install.packages("igraph"); library(igraph)

# 1. 选择边表文件
cat("请选择边表文件：\n")
edge_path <- file.choose()
edge_df <- read_csv(edge_path, show_col_types = FALSE)

# 2. 选择节点表文件（你之前生成的包含Sample_ID、gender、age的节点表）
cat("请选择节点表文件：\n")
node_path <- file.choose()
node_df <- read_csv(node_path, show_col_types = FALSE)

# 3. 构建网络（自动关联边和节点属性）
graph <- graph_from_data_frame(
  d = edge_df,          # 边表
  directed = FALSE,     # 传播网络通常是无向的
  vertices = node_df    # 节点表（含属性）
)

# 4. 保存为Cytoscape直接打开的GraphML文件
output_path <- gsub("\\.csv$", ".graphml", edge_path)
write_graph(graph, output_path, format = "graphml")

cat("✅ 已生成GraphML文件：", output_path, "\n")
cat("直接用Cytoscape打开该文件，边和节点属性已自动关联！")
