# Supplementary material for: Analysis of genetic evolution and molecular transmission of hepatitis C virus in key areas of the southeast coast of China
Source: Front Public Health. 2026 Mar 4;14:1746631. doi: 10.3389/fpubh.2026.1746631 (PMC12996104; doi:10.3389/fpubh.2026.1746631)
Supplement: Supplementary file 1 [file Data_Sheet_1.zip › Supplementary documents/Core Sequences.txt]

>PX917207
ACTGCCTGATAGGGTGCTTGCGAGTGCCCCGGGAGGTCTCGTAGACCGTGCACCATGAGCACGAATCCTAAACCTCAAAGACAAACCAAACGTAACAC
CAACCGCCGCCCACAGGACGTCAAGTTCCAGGGCGGTGGTCAGATCGTTGGTGGAGTTTACCTGTTGCCGCGCAGGGGCCCCAGGTTGGGTGTGCGCG
CGACTAGGAAGACTTCTGAACGGTCGCAACCTCGTGGAAGGCGACAACCTATCCCCAAGGCTCGCCGACCCGAGGGCAGGGTCTGGGCTCAGCCTGGA
TACCCATGGCCCCTCTATGGCAATGAGGGCTTGGGGTGGGCAGGATGGCTCCTGTCACCCCGTGGCTCCCGGCCTAGTTGGGGCCCCACAGACCCCCGG
CGTAGGTCGCGTAATTTGGGTAAGGTCATCGATACCCTCACATGCGGCTTCGCCGACCTCATG


>PX917208
ACTGCCTGATAGGGTGCTTGCGAGTGCCCCGGGAGGTCTCGTAGACCGTGCACCATGAGCACAAATCCTAAACCTCAAAGAAAAACCAAAAGAAACAC
CAACCGTCGCCCACAAGACGTTAAGTTTCCGGGCGGCGGCCAGATCGTTGGCGGAGTATACTTGTTGCCGCGCAGGGGCCCCAGGTTGGGTGTGCGCGC
AGCAAGGAAGACTTCGGAGCGGTCCCAGCCACGTGGAAGGCGCCAGCACATCCCCAAAGATCGGCGCCCCACTGGCAAGTCCTGGGGAAAACCAGGA
TACCCCTGGCCCCTATATGGGAATGAGGGACTCGGATGGGCAGGGTGGCTCCTGTCCCCCCGAGGTTCCCGTCCCTCTTGGGGCCCCAGTGACCCCCGG
CACAAGTCGCGCAACGTGGGTAAGGTCATCGATACCCTAACGTGCGGCTTTGCCGACCTCATG


>PX917209
ACTGCCTGATAGGGTGCTTGCGAGTGCCCCGGGAGGTCTCGTAGACCGTGCACCATGAGCACAAATCCTAAACCTCAAAGACAAACCAAAAGAAACACC
AACCGTCGCCCACAAGACGTTAAGTTTCCGGGCGGCGGCCAGATCGTTGGCGGAGTATACTTGTTGCCGCGCAGGGGCCCTCGGTTGGGTGTGCGCGCGA
CAAGGAAGACTTCGGAGCGGTCCCAGCCACGTGGAAGGCGCCAGCACATCCCCAAGGCTAGGCGCCCCACTGGCAAGTCCTGGGGAAAACCAGGATATG
CCTGGCCCCTGTATGGGAATGAGGGACTCGGCTGGGCAGGATGGCTCCTGTCCCCCCGAGGTTCCCGTCCCTCTTGGGGCCCCACTGACCCCCGGCACAA
GTCGCGCAACGTGGGTAAGGTCATCGACACCCTAACGTGCGGCTTTGCCGACCTCATG


>PX917210
ACTGCCTGATAGGGTGCTTGCGAGTGCCCCGGGAGGTCTCGTAGACCGTGCACCATGAGCACGAATCCTAAACCTCAAAGAAAAACCAAACGTAACACC
AACCGCCGCCCACAGGACGTTAAGTTCCCGGGCGGTGGTCAGATCGTTGGTGGAGTTTACCTGTTGCCGCGCAGGGGCCCCAGGTTGGGTGTGCGCGCG
ACTAGGAAGACTTCCGAGCGGTCGCAACCTCGTGGAAGGCGACAACCTATCCCCAAGGCTCGTCAGCCCGAGGGCAGGGTCTGGGCTCAGCCCGGGTAC
CCTTGGCCCCTCTATGGCAATGAGGGCATGGGGTGGGCAGGATGGCTCCTGTCACCCCGTGGCTCTCGGCCTAGTTGGGGCCCCTCAGACCCCCGGCGT
AGGTCGCGTAATTTGGGTAAAGTCATCGATACCCTCACATGCGGCTTCGCCGACCTCATG


>PX917211
ACTGCCTGATAGGGTGCTTGCGAGTGCCCCGGGAGGTCTCGTAGACCGTACACCATGAGTACGAATCCTAAACCTCAAAGAAAAACCAAACGTAACACC
AACCGCCGCCCACAGGACGTCAAGTTCCCGGGCGGTGGTCAGATCGTTGGTGGAGTTTACCTGTTGCCGCGCAGGGGCCCCAGGTTGGGTGTGCGCGCG
ACTAGGAAGACTTCCGAGCGGTCGCAACCTCGTGGAAGGCGACAACCTATCCCCAAGGCTCGCCACCTCGAGGGCAGGGTCTGGGCGCAGCCCGGGTAC
CCTTGGCCCCTCTATGGCAATGAGGGCATGGGGTGGGCAGGATGGCTCCTGTCACCCCGCGGCTCCCGGCCTAGTTGGGGCCCTACCGACCCCCGGCGT
AGGTCGCGTAATTTGGGTAAGGTCATCGATACCCTCACATGCGGCTTCGCCGACCTCATG


>PX917212
ACTGCCTGATAGGGTGCTTGCGAGTGCCCCGGGAGGTCTCGTAGACCGTGCACCATGAGCACGAATCCTAAACCTCAAAGACAAACCAAACGTAACACC
AACCGCCGCCCACAGGACGTCAAGTTCCCGGGCGGTGGTCAGATCGTTGGTGGAGTTTACCTGTTGCCGCGCAGGGGCCCCAGGTTGGGTGTGCGCGCG
ACTAGGAAGACTTCCGAGCGGTCGCAACCTCGTGGAAGGCGACAACCTATCCCCAAGGCTCGCCGGCCCGAGGGCAGGGCCTGGGCTCAGCCCGGATAC
CCTTGGCCCCTCTATGGTAACGAGGGCATGGGATGGGCAGGATGGCTCCTGTCACCCCGTGGCTCTCGGCCTAGTTGGGGCCCCACAGACCCCCGGCGT
AGGTCGCGCAATTTGGGTAAGGTCATCGATACCCTCACGTGCGGCTTCGCCGACCTCATG


>PX917213
ACTGCCTGATAGGGTGCTTGCGAGTGCCCCGGGAGGTCTCGTAGACCGTGCACCATGAGCACAGATCCTAAACCTCAAAGAATAACCAAAAGAAACACT
AACCGTCGCCCACAAAACGTTAAGTTTCCGGGCGGCGGCCAGATCGTTGGCGGAGTATACTTGTTGCCGCGCAGGGGCCCCAGGTTGGGTGTGCGCGCG
ACAAGGAAGACTTCGGAACGGTCCCAGCCACGTGGGAGGCGCCAGCCCATCCCCAGGGATCGGCGCCCCACTGGCAAGTCCTGGGGAAAACCAGGATA
TCCTTGGCCCTTATATGGGAATGAGGGACTCGGCTGGGCAGGGTGGCTCCTGTCCCCCCGAGGCTCCCGTCCCTCTTGGGGCCCCACTGACCCCCGGCA
CAGGTCGCGCAACGTGGGTAAGGTCATCGATACCCTAACGTGCGGCTTTGCCGACCTCATG


>PX917214
ACTGCCTGATAGGGTGCTTGCGAGTGCCCCGGGAGGTCTCGTAGACCGTGCACCATGAGCACAGATCCTAAACCTCAAAGAAAAACCAAAAGAAACACT
AACCGTCGCCCAAAAGACGTTAAGTTTCCGGGCGGCGGCCAGATCGTTGGCGGAGTATACTTGTTGCCGCGCAGGGGCCCCAGGTTGGGTGTGCGCGCG
ACAAGGAAGACTTCGGAGCGGTCCCAGCCACGTGGAAGGCGCCAGCCCATCCCCAAAGATCGGCGCCCCACTGGCAAGTCCTGGGGAAAACCAGGATA
CCCCTGGCCCCTATATGGGAATGAGGGACTCGGCTGGGCAGGGTGGCTCCTGTCCCCCCGAGGCTCCCGTCCCTCTTGGGGCCCCACTGACCCCCGGCA
CAGGTCGCGCAACGTGGGTAAGGTCATCGATACCCTAACGTGCGGCTTTGCCGACCTCATG


>PX917215
ACTGCCTGATAGGGTGCTTGCGAGTGCCCCGGGAGGTCTCGTAGACCGTGCACCATGAGCACGAATCCTAAACCTCAAAGAAAAACCAAACGTAACACC
AACCGCCGCCCACAGGACGTAAAGTTCCCGGGCGGTGGTCAGATCGTTGGCGGAGTTTACTTGTTGCCGCGCAGGGGCCCCAGGTTGGGTGTGCGCGCG
ACTAGGAAGACTTCCGAGCGGTCGCAACCTCGTGGAAGGCGACAACCTATCCCCAAGGCTCGTCAGCCCGAGGGCAGGGTCTGGGCTCAGCCCGGGTAC
CCTTGGCCCCTCTACGGCAATGAGGGCATGGGGTGGGCAGGATGGCTCCTGTCACCCCGCGGCTCTCGGCCTAGTTGGGGCCCCACGGACCCCCGGCGT
AGGTCGCGTAATTTGGGTAAGGTCATCGATACCCTCACATGCGGCTTCGCCGACCTCATG

>PX917216
ACTGCCTGATAGGGTGCTTGCGAGTGCCCCGGGAGGTCTCGTAGACCGTGCACCATGAGCACGAATCCTAAACCTCAAAGAAAAACCAAACGTAACACC
AACCGCCGCCCACAGGACGTTAAGTTCCCGGGCGGTGGTCAGATCGTTGGTGGAGTTTACTTGTTGCCGCGCAGGGGCCCCAGGTTGGGTGTGCGCGCGA
CTAGGAAGACTTCCGAGCGGTCGCAACCTCGTGGAAGGCGACAACCTATCCCCAAGGCTCGCCAGCCCGAGGGCAGGGTCTGGGCTCAGCCCGGATACCC
TTGGCCCCTCTATGGCAATGAGGGCATGGGGTGGGCAGGATGGCTCCTGTCACCCCGTGGCTCTCGGCCTAGTTGGGGCCCCTCAGACCCCCGGCGTAG
GTCGCGTAATTTGGGTAAGGTCATCGATACCCTCACATGCGGCTTCGCCGACCTCATG


>PX917217
ACTGCCTGATAGGGTGCTTGCGAGTACCCCGGGAGGTCTCGTAGACCGTGCACCATGAGCACAAATCCTAAACCTCAAAGACTAACCAAAAGAAATACC
TACCGTCGCCCACAAGACGTTAAGTTTCCGGGCGGCGGCCAGATCGTTGGCGGAGTATACTTGTTGCCGCGCAGGGGCCCCAGGTTGGGTGTGCGCGCG
ACAAGGAAGACTTCGGAGCGGTCCCAGCCACGTGGAAGACGCCAGCCCATCCCCAAACATCAGCGTTCCACTGGCAAGTCCTGGGGAAAGCCAGGATAC
CCTTGGCCCCTATATGGGAATGAGGGACTCGGCTGGGCAGGGTGGCTCCTGTCCCCCCGAGGTTCCTGTCCCTCTTGGGGCCCCAATGACCCCCGGCAT
AGGTCACGCAACGTGGGTAAGGTCATCGATACCCTAACGTGCGGCTTTGCCGACCTCATG


>PX917218
ACTGCCTGATAGGGTGCTTGCGAGTGCCCCGGGAGGTCTCGTAGACCGTGCACCATGAGCACGATTCCTAAACCTCAAAGAAAAACCAAACGTAACACC
AACCGCCGCCCACAGGACGTCAAGTTCCCGGGCGGTGGTCAGATCGTTGGTGGAGTTTACTTGTTGCCGCGCAGGGGCCCCAGGTTGGGTGTGCGCGCG
ACTAGGAAGACTTCCGAGCGGTCGCAACCTCGTGGAAGGCGACAACCTATCCCCAAGGCTCGCCGACCCGAGGGCAGGGTCTGGGCTCAGCCCGGATAC
CCTTGGCCCCTCTACGGCAATGAAGGCATGGGGTGGGCAGGATGGCTCCTGTCACCCCGTGGCTCTCGGCCTAGTTGGGGCCCCTCAGACCCCCGGCGT
AGGTCGCGCAATTTGGGTAAGGTCATCGATACCCTCACGTGCGGCTTCGCCGACCTCATG


>PX917219
ACTGCCTGATAGGGTGCTTGCGAGTGCCCCGGGAGGTCTCGTAGACCGTGCATCATGAGCACGAATCCTAAACCTCAAAGACAAACCAAACGTAACACC
AACCGCCGCCCACAGGACGTTAAGTTCCCGGGTGGTGGTCAGATCGTTGGTGGAGTTTACCTGTTGCCGCGCAGGGGCCCTAGGTTGGGTGTGCGCGCG
ACTAGGAAGACTTCCGAGCGGTCACAACCTCGTGGAAGGCGGCAACCTATCCCCAAGGTCCGCCGGCCCGAGGGTAGGGCCTGGGCTCAGCCCGGGTAC
CCTTGGCCCCTCTATGGCAATGAGGGCATGGGGTGGGCAGGATGGCTCATGTCACCCCGCGGCTCTCGGCCTAGTTGGGGCCCCACAGACCCCCGGCGT
AGGTCGCGCAATTTGGGTAAGGTCATCGATACCCTCACGTGCGGCTTCGCCGACCTCATG


>PX917220
ACTGCCTGATAGGGTGCTTGCGAGTGCCCCGGGAGGTCTCGTAGACCGTGCACCATGAGCACGAATCCTAAACCCCAAAGACAAACCAAACATAACACC
AACCGCCGCCCACAGGACGTCAAGTTCCCGGGCGGTGGTCAGATCGTTGGTGGAGTTTACCTGTTGCCGCGCAGGGGCCCCAGGTTGGGTGTGCGCGCG
ACTAGGAAGACTTCCGAGCGGTCGCAACCTCGTGGAAGGCGACAACCTATCCCCAAGGCTCGCCGGCCCGAGGGCAGGACCTGGGCTCAGCCCGGGTAC
CCTTGGCCCCTCTATGGCAATGAGGGCCTGGGGTGGGCAGGATGGCTCCTGTCACCCCGCGGCTCCCGGCCTAATTGGGGCCCCACGGACCCCCGGCGT
AGGTCGCGTAATTTGGGTAAGGTCATCGACACCCTCACATGCGGCTTCGCCGACCTCATG


>PX917221
ACTGCCTGATAGGGTGCTTGCGAGTGCCCCGGGAGGTCTCGTAGACCGTGCACCATGAGCACAACTTCTCAACCCCAAAGAAAAACCAAACGTAACACC
AACCGTCGCCCACAGGACGTCAAGTTCCCGGGCGGTGGTCAGATCGTTGGTGGAGTTTACCTGTTGCCGCGCAGGGGCCCCAGGTTGGGTGTGCGCGCG
ACTAGGAAGACTTCTGAACGGTCACAACCTCGTGGAAGGCGACAACCTATCCCCAAGGCTCGCCGGCCCGAGGGCAGGGTCTGGGCTCAGCCTGGGTAC
CCTTGGCCCCTCTACGGCAATGAGGGCTTGGGGTGGGCAGGATGGCTCCTGTCACCCCGTGGCTCCCGGCCTAGTTGGGGCCCCACAGACCCCCGGCG
TAGGTCGCGTAATTTGGGTAAGGTCATCGATACCCTCACATGCGGCTTCGCCGACCTCATG


>PX917222
ACTGCCTGATAGGGTGCTTGCGAGTGCCCCGGGAGGTCTCGTAGACCGTGCATCATGAGCACAATTCCTAAACCTCAAAGAAAAACCAAAAGAAACACT
TACCGTCGCCCACAGGACGTTAAGTTTCCGGGCGGCGGCCAGATCGTTGGCGGAGTATACTTGTTGCCGCGCAGGGGCCCCAGGTTGGGTGTGCGCGCG
ACAAGGAAGACTTCGGAGCGGTCCCAGCCACGTGGACGGCGCCAGCCCATCCCCAAAGATCGGCGCTCCACTGGCAAGTCCTGGGGAAAACCAGGATAC
CCCTGGCCCCTCTACGGGAACGAGGGACTCGGATGGGCAGGGTGGCTCCTGTCCCCCCGAGGCTCCCGTCCCTCTTGGGGCCCCACTGACCCCCGGCAT
AGGTCGCGCAACGTGGGTAAGGTCATCGATACTCTAACGTGCGGCTTTGCCGACCTCATG


>PX917223
ACTGCCTGATAGGGTGCTTGCGAGTGCCCCGGGAGGTCTCGTAGACCGTGCATCATGAGCACAAATCCTAAACCTCAAAGAAAAACCAAAAGAAACACT
AACCGTCGTCCACAAGACGTTAAGTTTCCGGGCGGCGGCCAGATCGTTGGCGGAGTATACTTGTTGCCGCGCAGGGGCCCCAGGTTGGGTGTGCGCACG
ACAAGAAAGACTTCGGAACGGTCCCAGCCACGTGGGAGACGCCAGCCCATCCCCAAAGATCGGCGCTCCACTGGCAAGTCCTGGGGAAAACCAGGATAC
CCCTGGCCCCTATACGGGAACGAGGGACTCGGCTGGGCAGGATGGCTCCTGTCCCCCCGGGGTTCTCGTCCCTCTTGGGGCCCCACTGACCCCCGGCAT
AGATCGCGCAACGTGGGTAGAGTCATCGATACCTTAACGTGCGGCTTTGCCGACCTCATG


>PX917224
ACTGCCTGATAGGGTGCTTGCGAGTGCCCCGGGAGGTCTCGTAGACCGTGCACCATGAGCACGAATTCTAAACCCCAAAGAAAAACCAAACGTAACAC
CAACCGTCGCCCACAGGACGTCAAGTTCCCGGGCGGTGGTCAGATCGTTGGTGGAGTTTACCTGTTGCCGCGCAGGGGCCCCAGGTTGGGTGTGCGCG
CGACTAGGAAGACTTCCGAGCGGTCGCAACCTCGTGGGAGACGACAGCCCATCCCCAAAGCTCGTCGCCCCGAGGGTAAGGCCTGGGCTCAGCCCGGG
TACCCTTGGCCCCTCTATGGCAATGAGGGCATGGGGTGGGCAGGATGGCTCCTGTCACCCCGCGGCTCTCGGCCTAATTGGGGCCCCACAGACCCCCGG
CGTAGGTCGCGTAATTTGGGTAAGGTCATCGATACCCTCACATGCGGCGTCGCCGACCTCATG


>PX917225
ACTGCCTGATAGGGTGCTTGCGAGTGCCCCGGGAGGTCTCGTAGACCGTGCACCATGAGCACGAATCCTAAACCTCAAAGAAAAACCAAACGTAACAC
CAACCGCCGCCCACAGGACGTCAAGTTTCCGGGCGGTGGTCAGATCGTTGGTGGAGTTTACCTGTTGCCGCGCAGGGGCCCCAGGTTGGGTGTGCGCG
CGACTAGGAAGACTTCCGAGCGGTCGCAACCTCGTGGAAGGCGACAGCCTATCCCCAAGGCTCGCCGGCCCGAGGGCAGGGCCTGGGCTCAGCCCGG
GTACCCTTGGCCCCTCTATGGCAATGAGGGCATGGGGTGGGCAGGATGGCTCCTGTCACCCCGTGGCTCTCGGCCTAGTTGGGGCCCCACAGACCCCC
GGCGTAGGTCGCGTAATTTGGGTAAGGTCATCGATACCCTCACATGCAGCTTCGCCGACCTCATG


>PX917226
ACTGCCTGATAGGGTGCTTGCGAGTGCCCCGGGAGGTCTCGTAGACCGTGCATCATGAGCACAAATCCTAAACCTCAAAGAAAAACCAAAAGAAACAC
CAACCGTCGCCCACAAGACGTTAAGTTTCCGGGCGGCGGCCAGATCGTTGGCGGAGTATACTTGTTGCCGCGCAGGGGCCCCAGGTTGGGTGTGCGCGC
GACAAGGAAGACTTCGGAGCGGTCCCAGCCACGTGGAAGACGCCAGCCCATCCCCAAAGATCGGCGTTCCACTGGCAAGTCCTGGGGAAAACCAGGAT
ACCCTTGGCCCCTATATGGGAATGAGGGGCTCGGCTGGGCAGGGTGGCTCCTGTCCCCCCGAGGTTCCCGTCCCTCTTGGGGCCCCACTGACCCCCGGC
ATAAGTCGCGCAATGTGGGTAAGGTCATCGATACCCTAACGTGCGGCTTTGCCGACCTCATG


>PX917227
ACTGCCTGATAGGGTGCTTGCGAGTGCCCCGGGAGGTCTCGTAGACCGTGCATCATGAGCACAATTCCTAAACCTCAAAGAAAAACCAAAAGAAACAC
TAACCGTCGCCCACAAGACGTTAAGTTTCCGGGCGGCGGCCAGATCGTTGGCGGAGTATACTTGTTGCCGCGCAGGGGCCCCAGGTTGGGTGTGCGCG
CGACAAGGAAGACTTCGGAGCGGTCCCAGCCACGTGGAAGGCGCCAGCCCATCCCCAAAGATCGGCGTTCCACTGGCAAGTCCTGGGGAAAACCAGG
ATACCCCTGGCCCCTATATGGGAACGAGGGACTCGGCTGGGCAGGGTGGCTCCTGTCCCCCCGAGGTTCCCGTCCCTCTTGGGGCCCCACTGACCCCCG
GCATAGATCACGCAATGTGGGTAAGGTCATCGATACCCTAACGTGCGGATTTGCCGACCTCATG


>PX917228
ACTGCCTGATAGGGTGCTTGCGAGTGCCCCGGGAGGTCTCGTAGACCGTGCACCATGAGCACGAATCCTAAACCTCAAAGAAAAACCAAACGTAACAC
CAACCGCCGCCCACAGGACGTTAAGTTCCCGGGCGGTGGTCAGATCGTTGGTGGAGTTTACCTGTTGCCGCGCAGGGGCCCCAGGTTGGGTGTGCGCG
CGACTAGGAAGACTTCTGAACGGTCGCAACCTCGTGGAAGGCGACAACCTATCCCCAAGGCTCGCCAGCCCGAGGGTAGGGTCTGGGCTCAGCCCGGG
TACCCTTGGCCCCTCTATGGCAACGAGGGCATGGGGTGGGCAGGATGGCTCCTGTCACCCCGTGGCTCCCGGCCTAGTTGGGGCCCCACAGACCCCCG
GCGTAGGTCGCGCAATTTGGGTAAGGTCATCGATACCCTCACGTGCGGCTTCGCCGACCTCATG


>PX917229
ACTGCCTGATAGGGTGCTTGCGAGTGCCCCGGGAGGTCTCGTAGACCGTGCACCATGAGCACGAATCCTAAACCTCAAAGACAAACCAAACGTAACAC
CAACCGTCGCCCACAGGACGTCAAGTTCCCGGGCGGTGGTCAGATCGTTGGTGGAGTTTACCTGTTGCCGCGCAGGGGCCCCAGGTTGGGTGTGCGCGC
GACTAGGAAGACTTCCGAGCGGTCGCAACCTCGTGGAAGGCGACAACCTATCCCCAAGGCTCGCCGACCCGAGGGCAGGGGCTGGGCTCAGCCCGGCT
ACCCTTGGCCCCTTTATGGCAATGAGGGCATGGGATGGGCAGGATGGCTCCTGTCACCCCGCGGCTCCCGGCCTAATTGGGGCCCCTCAGACCCCCGGC
GTAGGTCGCGTAATTTGGGTAAGGTCATCGATACCCTCACATGCGGCTTCGCCGACCTCATG


>PX917230
ACTGCCTGATAGGGTGCTTGCGAGTGCCCCGGGAGGTCTCGTAGACCGTGCACCATGAGCACGAATCCTAAACCTCAAAGAAAAACCAAACGTAACAC
CAACCGCCGCCCACAGGACGTCAAGTTCCCGGGCGGTGGTCAGATCGTTGGTGGAGTTTACCTGTTGCCGCGCAGGGGCCCCAGGTTGGGTGTGCGCG
CGACTAGGAAGACTTCTGAACGGTCGCAACCTCGTGGGAGGCGACAACCTATCCCCAAGGCTCGCCAACCCGAGGGTAGGGTCTGGGCTCAGCCCGGA
TACCCTTGGCCCCTCTATGGCAATGAGGGCATGGGGTGGGCAGGATGGCTCCTGTCACCCCGCGGCTCTCGGCCTAGTTGGGGCCCCACAGACCCCCG
GCGTAGGTCGCGTAATTTGGGTAAGGTCATCGATACCCTCACATGCGGCTTCGCCGACCTCATG


>PX917231
ACTGCCTGATAGGGTGCTTGCGAGTGCCCCGGGAGGTCTCGTAGACCGTGCACCATGAGCACAAATCCTAAACCCCAAAGAAAAACCAAAAGAAACAC
TAACCGTCGCCCACAAGACGTTAAGTTTCCGGGCGGCGGCCAGATCGTTGGCGGAGTATACTTGTTGCCGCGCAGGGGCCCCAGGTTGGGTGTGCGCGC
GACAAGGAAGACTTCGGAGCGGTCCCAGCCACGTGGAAGGCGCCAGCCCATCCCCAAAGATCGGCGCTCCACTGGCAAGTCCTGGGGAAAACCAGGAT
ACCCTTGGCCCCTGTATGGGAACGAGGGACTCGGCTGGGCAGGGTGGCTCCTGTCCCCCCGAGGTTCCCGTCCCTCTTGGGGCCCCAATGACCCCCGGC
ACAGGTCGCGCAACGTGGGTAAAGTCATCGATACCCTAACGTGCGGCTTTGCCGACCTCATG


>PX917232
ACTGCCTGATAGGGTGCTTGCGAGTGCCCCGGGAGGTCTCGTAGACCGTGCATCATGAGCACAAATCCTAAACCCCAAAGAAAAACCAAAAGAAACAC
CAACCGTCGCCCACAAGACGTTAAGTTTCCGGGCGGCGGCCAGATCGTTGGCGGAGTATACTTGTTGCCACGCAGGGGCCCCAGGTTGGGTGTGCGTGC
GACAAGGAAGACTTCGGAGCGGTCCCAGCCGCGTGGAAGGCGCCAGCCCATCCCTAGGGATCGGCGTTCCACCGGCAAGTCCTGGGGAAAGCCAGGA
TACCCCTGGCCCCTATATGGGAATGAGGGACTCGGCTGGGCAGGGTGGCTCCTGTCCCCCCGAGGTTCCCGTCCCTCTTGGGGCCCCTCTGACCCCCGG
CATAGGTCGCGCAACGTGGGTAAGGTCATCGATACCCTAACGTGCGGCTTTGCCGACCTCATG


>PX917233
ACTGCCTGATAGGGTGCTTGCGAGTGCCCCGGGAGGTCTCGTAGACCGTGCACCATGAGCACGAATCCTAAACCTCAAAGAAAAACCAAACGTAACAC
CTACCGCCGCCCACAGGACGTCAAGTTCCCGGGCGGTGGTCAGATCGTTGGTGGAGTTTACCTGTTGCCGCGCAGGGGCCCTAGGTTGGGTGTGCGCGC
GACTAGGAAGACTTCCGAGCGGTCGCAACCTCGTGGAAGGCGACAACCTATCCCCAAGGCTCGCCGGCCCGAGGGCAGGACCTGGGCTCAGCCCGGGT
ACCCTTGGCCCCTCTATGGCAATGAGGGCATGGGGTGGGCAGGATGGCTCCTGTCACCCCGCGGCTCTCGGCCTAATTGGGGCCCCACAGACCCCCGGC
GTAGGTCGCGCAATTTGGGTAAGGTCATCGATACCCTCACGTGCGGCTTCGCCGACCTCATG


>PX917234
ACTGCCTGATAGGGTGCTTGCGAGTGCCCCGGGAGGTCTCGTAGACCGTGCACCATGAGCACAGTTCCCAAACCTCAAAGAAAAACCAAAAGAAACAC
TAACCGTCGCCCACAAGACGTTAAGTTTCCGGGCGGCGGCCAGATCGTTGGCGGAGTATACTTGTTGCCGCGCAGGGGCCCTAGGTTGGGTGTGCGCGC
GACAAGAAAGACTTCGGAACGGTCCCAGCCGCGTGGAAGGCGCCAGCCCATCCCCAAAGATAGGCGCCCCACTGGCAAGTCCTGGGGAAAGCCAGGA
TACCCCTGGCCCCTATATGGAAATGAGGGACTTGGTTGGGCAGGGTGGCTCCTGTCCCCCCGAGGTTCCCGTCCCTCTTGGGGCCCCAATGACCCCCGG
CATAAGTCGCGGAACGTGGGTAAGGTCATCGATACCCTAACATGCAGCTTTGCCGACCTCATG


>PX917235
ACTGCCTGATAGGGTGCTTGCGAGTGCCCCGGGAGGTCTCGTAGACCGTGCATCATGAGCACAAATCCTAAACCTCAAAGAAAAACCAAAAGAAACAC
TAACCGTCGTCCACAAGACGTTAAGTTTCCGGGCGGCGGCCAGATCGTTGGCGGAGTATACTTGTTGCCGCGCAGGGGCCCCAGGTTGGGTGTGCGCAC
GACAAGGAAGACTTCGGAACGGTCCCAGCCACGTGGAAGGCGCCAGCCCATCCCCAAAGATCGGCGCTCCACTGGCAAGTCCTGGGGAAAACCAGGAT
ACCCCTGGCCCCTATATGGGAACGAGGGACTCGGCTGGGCAGGATGGCTCCTGTCCCCCCGGGGTTCCCGTCCCTCTTGGGGCCCCACTGACCCCCGGC
ATAGATCGCGCAACGTGGGTAAAGTCATCGATACCTTAACGTGCGGTTTTGCCGACCTCATG


>PX917236
ACTGCCTGATAGGGTGCTTGCGAGTGCCCCGGGAGGTCTCGTAGACCGTGCACCATGAGCACAGTTCCCAAACCTCAAAGAAAAACCAAAAGAAACAC
TAACCGTCGCCCACAAGACGTTAAGTTTCCGGGCGGCGGCCAGATCGTTGGCGGAGTATACTTGTTGCCGCGCAGGGGCCCTAGGTTGGGTGTGCGCGC
GACAAGAAAGACTTCGGAACGGTCCCAGCCGCGTGGAAGGCGCCAGCCCATCCCCAAAGATAGGCGCCCCACTGGCAAGTCCTGGGGAAAGCCAGGA
TACCCCTGGCCCCTATATGGGAATGAGGGACTTGGTTGGGCAGGGTGGCTCCTGTCCCCCCGAGGTTCCCGTCCCTCTTGGGGCCCCAATGACCCCCGG
CATAGGTCGCGGAACGTGGGTAAGGTCATCGATACCCTAACGTGCGGCTTTGCCGACCTCATG


>PX917237
ACTGCCTGATAGGGTGCTTGCGAGTGCCCCGGGAGGTCTCGTAGACCGTGCACCATGAGCACGAATCCTAAACCTCAAAGAAAAACCAAACGTAACAC
CAACCGCCGCCCACAGGACGTCAAGTTCCCGGGTGGTGGTCAGATCGTTGGTGGAGTTTACCTGTTGCCGCGCAGGGGCCCCAGGTTGGGTGTGCGCGC
GACTAGGAAGACTTCCGAGCGGTCACAACCTCGTGGAAGGCGACAACCTATCCCCAAGGCTCGCCAGCCCGAGGGCAGGGTCTGGGCTCAGCCCGGGT
ACCCTTGGCCCCTCTATGGTAACGAGGGCATGGGGTGGGCAGGATGGCTCCTGTCACCCCGCGGCTCTCGGCCTAGTTGGGGCCCCACAGACCCCCGG
CGTAGGTCGCGTAATTTGGGTAAGGTCATCGATACCCTCACATGCGGCTTCGCCGACCTCATG


>PX917238
ACTGCCTGATAGGGTGCTTGCGAGTGCCCCGGGAGGTCTCGTAGACCGTGCACCATGAGCACAGTTCCCAAACCTCAAAGAAAAACCAAAAGAAACAC
TAACCGTCGCCCACAAGACGTTAAGTTTCCGGGCGGCGGCCAGATCGTTGGCGGAGTATACTTGTTGCCGCGCAGGGGCCCTAGGTTGGGTGTGCGCGC
GACAAGGAAGACTTCGGAACGGTCCCAGCCGCGTGGAAGGCGCCAGCCCATCCCCAAAGATAGGCGCCCCACTGGCAAGTCCTGGGGAAAGCCAGGA
TACCCCTGGCCCCTATATGGGAATGAGGGACTTGGTTGGGCAGGGTGGCTCCTGTCCCCCCGAGGTTCCCGTCCCTCTTGGGGCCCCAATGACCCCCGG
CATAGGTCGCGGAACGTGGGTAAGGTCATCGATACCCTAACATGCGGCTTTGCCGACCTCATG


>PX917239
ACTGCCTGATAGGGTGCTTGCGAGTGCCCCGGGAGGTCTCGTAGACCGTGCACCATGAGCACAGTTCCCAAACCTCAAAGAAAAACCAAAAGAAACAC
TAACCGTCGCCCACAAGACGTTAAGTTTCCGGGCGGCGGCCAGATCGTTGGCGGAGTGTACTTGTTGCCGCGCAGGGGCCCTAGGTTGGGTGTGCGCGC
GACGAGGAAGACTTCGGAACGGTCCCAGCCGCGTGGAAGGCGCCAGCCCATCCCCAAAGATAGGCGCCCCACTGGCAAGTCCTGGGGAAAGCCAGGA
TACCCCTGGCCCCTATATGGGAATGAGGGACTTGGTTGGGCAGGGTGGCTCCTGTCCCCCCGAGGTTCCCGTCCCTCTTGGGGCCCCAATGACCCCCGG
CATAGGTCGCGGAACGTGGGTAAGGTCATCGATACCCTAACATGCGGCTTTGCCGACCTCATG


>PX917240
ACTGCCTGATAGGGTGCTTGCGAGTGCCCCGGGAGGTCTCGTAGACCGTGCACCATGAGCACAGTTCCCAAACCTCAAAGAAAAACCAAAAGAAACAC
TAACCGTCGCCCACAAGACGTTAAGTTTCCGGGCGGCGGCCAGATCGTTGGCGGAGTATACTTGTTGCCGCGCAGGGGCCCTAGGTTGGGTGTGCGCGC
GACAAGGAAGACTTCGGAACGGTCCCAGCCGCGTGGAAGGCGCCAGCCCATCCCCAAAGATAGGCGCCCCACTGGCAAGTCCTGGGGAAAGCCAGGA
TACCCCTGGCCCCTATATGGAAACGAGGGACTTGGTTGGGCAGGGTGGCTCCTGTCCCCCCGAGGTTCCCGTCCCTCTTGGGGCCCCAATGACCCCCGG
CATAGGTCGCGGAACGTGGGTAAGGTCATCGATACCCTAACATGCGGCTTTGCCGACCTCATG


>PX917241
ACTGCCTGATAGGGTGCTTGCGAGTGCCCCGGGAGGTCTCGTAGACCGTGCACCATGAGCACAAATCCTAAACCTCAAAGAAAAACCAAAAGAAACAC
CAACCGTCGCCCACAAGACGTAAAGTTTCCGGGCGGCGGCCAGATCGTTGGCGGAGTATACTTGTTGCCGCGCAGGGGCCCTAGATTGGGTGTGCGCAC
GACAAGGAAGACTTCGGAGCGGTCCCAGCCACGTGGGAGACGCCAGCCCATCCCCAAAGCTCGGCGTTCCACTGGCAAGTCCTGGGGAACACCAGGAT
ACCCCTGGCCCCTGTATGGGAATGAGGGACTCGGTTGGGCAGGATGGCTCCTGTCCCCCCGAGGTTCCCGTCCCTCTTGGGGCCCCACAGACCCCCGGC
ATAGGTCGCGCAACGTGGGTAAGGTCATCGATACCCTAACGTGCGGCTTTGCCGACCTCATG


>PX917242
ACTGCCTGATAGGGTGCTTGCGAGTGCCCCGGGAGGTCTCGTAGACCGTGCACCATGAGCACAGTTCCCAAACCTCAAAGAAAAACCAAAAGAAACAC
TAACCGTCGCCCACAAGACGTTAAGTTTCCGGGCGGCGGCCAGATCGTTGGCGGAGTATACTTGTTGCCGCGCAGGGGCCCCAGGTTGGGTGTGCGCGC
GACAAGGAAGACTTCGGAACGGTCCCAGCCGCGTGGAAGGCGCCAGCCCATCCCCAAAGATAGGCGCCCCACTGGCAAGTCCTGGGGAAAGCCAGGA
TACCCCTGGCCCCTATATGGGAATGAGGGACTTGGTTGGGCAGGGTGGCTCCTGTCCCCCCGAGGTTCCCGTCCCTCTTGGGGCCCCAATGACCCCCGG
CATAGGTCGCGGAACGTGGGTAAGGTCATCGATACCCTAACATGCGGCTTTGCCGACCTCATG


>PX917243
ACTGCCTGATAGGGTGCTTGCGAGTGCCCCGGGAGGTCTCGTAGACCGTGCACCATGAGCACGAATCCTAAACCTCAAAGAAAAACCAAACGTAACAC
CAACCGCCGCCCACAGGACGTCAAGTTCCCGGGTGGTGGTCAGATCGTTGGTGGAGTTTACCTGTTGCCGCGCAGGGGCCCCAGGTTGGGTGTGCGCGC
GACCAGGAAGACTTCCGAGCGGTCACAACCTCGTGGAAGGCGACAACCTATCCCCAAGGCTCGCCAGCCCGAGGGCAGGGTCTGGGCTCAGCCCGGGT
ACCCTTGGCCCCTCTATGGTAACGAGGGCATGGGGTGGGCAGGATGGCTCCTGTCACCCCGCGGCTCTCGGCCTAGTTGGGGCCCCACAGACCCCCGG
CGTAGGTCGCGTAATTTGGGTAAGGTCATCGATACCCTCACATGCGGCTTCGCCGACCTCATG


>PX917244
ACTGCCTGATAGGGTGCTTGCGAGTGCCCCGGGAGGTCTCGTAGACCGTGCACCATGAGCACGAATCCTAAACCTCAAAGAAAAACCAAACGTAACAC
CAACCGTCGCCCACAGGACGTTAAGTTCCCGGGCGGTGGCCAGATCGTTGGTGGAGTTTACCTGTTGCCGCGCAGGGGCCCCAGGTTGGGTGTGCGCGC
GACCAGGAAGACTTCTGAACGGTCGCAGCCTCGTGGAAGGCGACAACCTATCCCCAAGGTTCGCCATCCCGAGGGCAGGGTCTGGGCTCAGCCCGGAT
ACCCCTGGCCCCTCTATGGCAATGAGGGCATGGGGTGGGCAGGATGGCTCCTGTCGCCCCGTGGCTCTCGGCCTAGCTGGGGCCCCTCGGACCCCCGG
CGTAGGTCGCGTAATTTGGGTAAGGTCATCGATACCCTCACATGCGGCTTCGCCGACCTCATG


>PX917245
ACTGCCTGATAGGGTGCTTGCGAGTGCCCCGGGAGGTCTCGTAGACCGTGCATCATGAGCACAAATCCTAAACCTCAAAGAAAAACCAAAAGAAACAC
TAACCGTCGCCCACAAGACGTTAAGTTTCCGGGCGGCGGCCAGATCGTTGGCGGAGTATACTTGTTGCCGCGCAGGGGCCCCAGGTTGGGTGTGCGCGC
GACGAGGAAGGCTTCGGAGCGGTCCCAGCCACGTGGAAGGCGCCAGCCCATCCCCAAAGATCGGCGCTCCACTGGCAAGTCCTGGGGAAAACCAGGAT
ACCCTTGGCCCCTGTATGGGAATGAGGGACTCGGCTGGGCAGGGTGGCTCCTGTCCCCCCGAGGCTCTCGCCCTTCTTGGGGCCCCACCGACCCCCGGC
ATAGGTCGCGCAATGTGGGTAAGGTCATCGATACCCTAACGTGCGGCTTTGCCGACCTCATG


>PX917246
ACTGCCTGATAGGGTGCTTGCGAGTGCCCCGGGAGGTCTCGTAGACCGTGCACCATGAGCACGAATCCTAAACCTCAAAGAAAAACTAACCGTAACAC
CAACCGCCGCCCACAGGACGTCAAGTTCCCGGGCGGTGGTCAGATCGTTGGTGGAGTTTACCTGGTGCCGCGCAGGGGCCCTAGATTGGGTGTGCGCG
CGACTAGGAAGACTTCCGAGCGGTCGCAACCTCGTGGGAGGCGACAACCTATCCCCAAGGCTCGCCACCCCGAGGGCAGGGTCTGGGCTCAGCCCGG
ATACCCTTGGCCCCTCTACGGCAACGAGGGCATGGGGTGGGCAGGCTGGCTCCTGTCACCCCGCGGCTCCCGGCCTAATTGGGGCCCCACAGACCCCC
GGCGTAGGTCGCGCAATTTGGGTAAGGTCATCGACACCCTCACGTGCGGCTTCGCCGACCTCATG


>PX917247
ACTGCCTGATAGGGTGCTTGCGAGTGCCCCGGGAGGTCTCGTAGACCGTGCACCATGAGCACGAATCCTAAACCTCAAAGAAAAACTAACCGTAACAC
CAACCGCCGCCCACAGGACGTCAAGTTCCCGGGCGGTGGTCAGATCGTTGGTGGAGTTTACCTGGTGCCGCGCAGGGGCCCTAGATTGGGTGTGCGCG
CGACTAGGAAGACTTCCGAGCGGTCGCAACCTCGTGGGAGGCGACAACCTATCCCCAAGGCTCGCCACCCCGAGGGCAGGGTCTGGGCTCAGCCCGG
ATACCCTTGGCCCCTCTACGGCAACGAGGGCATGGGGTGGGCAGGCTGGCTCCTGTCACCCCGCGGCTCCCGGCCTAATTGGGGCCCCACAGACCCCC
GGCGTAGGTCGCGCAATTTGGGTAAGGTCATCGACACCCTCACGTGCGGCTTCGCCGACCTCATG


>PX917248
ACTGCCTGATAGGGTGCTTGCGAGTGCCCCGGGAGGTCTCGTAGACCGTACACCATGAGTACGAATCCTAAACCCCAAAGAAAAACCAAACGTAACAC
CAACCGCCGCCCACAGGACGTCAAGTTCCCGGGCGGTGGTCAGATCGTTGGTGGAGTTTACCTGTTGCCGCGCAGGGGCCCCAGGTTGGGTGTGCGCG
CGACTAGGAAGACTTCCGAGCGGTCGCAACCTCGTGGAAGGCGACAACCTATCCCCAAGGCTCGCCAGCCCGAGGGCAGGGTCTGGGCTCAGCCCGG
GTACCCTTGGCCCCTCTATGGAAATGAGGGCATGGGATGGGCGGGGTGGTTCCTGTCACCCCGTGGCTCTCGGCCTAGTTGGGGCCCCACAGACCCCC
GGCGCAGGTCGCGTAATTTGGGTAAGGTCATCGATACCCTCACATGCGGCTTCGCCGACCTCATG


>PX917249
ACTGCCTGATAGGGTGCTTGCGAGTGCCCCGGGAGGTCTCGTAGACCGTGCACCATGAGCACGAATCCTAAACCCCAAAGAAAAACCAAACGTAACAC
CAACCGCCGCCCACAGGACGTCAAGTTCCCGGGCGGTGGCCAGATCGTTGGTGGAGTTTACCTGTTGCCGCGCAGGGGCCCCAGGTTGGGTGTGCGCG
CGACTAGGAAGACTTCCGAGCGGTCGCAACCTCGCGGAAGGCGACAACCTATCCCCAAGGTTCGCCAGCCCGAGGGCAGGGTCTGGGCTCAGCCCGG
ATACCCTTGGCCCCTCTACGGCAATGAGGGCATGGGGTGGGCAGGGTGGCTCCTGTCACCCCGCGGCTCTCGGCCTAATTGGGGCCCCACAGACCCCC
GGCGTAGGTCGCGTAATTTGGGTAAGGTCATCGATACCCTCACATGCGGCTTCGCCGACCTCATG


>PX917250
ACTGCCTGATAGGGTGCTTGCGAGTGCCCCGGGAGGTCTCGTAGACCGTGCACCATGAGCACGAATCCTAAACCCCAAAGAACAACCAAACGTAACAC
CAACCGCCGCCCACAGGACGTTAAGTTCCCGGGTGGTGGCCAGATCGTTGGTGGAGTTTACCTGTTGCCGCGCAGGGGCCCCAAGTTGGGTGTGCGCGC
GACTAGGAAGACTTCCGAGCGGTCGCAACCTCGTGGAAGGCGACAACCTATCCCCAAGGTTCGCCGACCCGAGGGCAGGTTCTGGGCTCAGCCCGGAT
ACCCTTGGCCCCTCTATGGCAACGAGGGCATGGGGTGGGCGGGATGGCTCCTGTCCCCCCGCGGCTCCCGGCCTAGTTGGGGCCCCTCAGACCCCCGG
CGCAGGTCGCGTAATTTGGGTAAGGTCATCGATACCCTCACATGCGGCTTCGCCGACCTCATG


>PX917251
ACTGCCTGATAGGGTGCTTGCGAGTGCCCCGGGAGGTCTCGTAGACCGTGCACCATGAGCACAAATCCTAAACCTCAAAGAAAAACCAAAAGAAACAC
TAACCGTCGCCCACAAGACGTTAAGTTTCCGGGCGGCGGCCAGATCGTTGGCGGAGTATACTTGTTGCCGCGCAGGGGCCCTAGGTTGGGTGTGCGCGC
GACAAGGAAGACTTCGGAGCGGTCCCAGCCACGTGGAAGGCGCCAGCCCATCCCCAAAGATCGGCGCTCCACTGGCAAGTCCTGGGGAAAGCCAGGA
TACCCTTGGCCCCTGTATGGGAATGAGGGACTCGGCTGGGCAGGGTGGCTCCTGTCCCCCCGAGGTTCCCGTCCCTCTTGGGGCCCCACTGACCCCCGG
CATAGGTCGCGCAATGTGGGTAAGGTCATCGATACCCTAACGTGCGGCTTTGCCGACCTCATG


>PX917252
ACTGCCTGATAGGGTGCTTGCGAGTGCCCCGGGAGGTCTCGTAGACCGTGCACCATGAGCACGAATCCTAAACCTCAAAGAAAAACCAAACGTAACAC
CAACCGCCGCCCACAGGACGTTAAGTTCCCGGGCGGTGGTCAGATCGTTGGTGGAGTTTACCTGTTGCCGCGCAGGGGCCCCAGGTTGGGTGTGCGCGC
GACTAGGAAGACTTCCGAGCGGTCGCAACCTCGTGGAAGGCGACAACCTATCCCCAAGGCTCGCCATCCCGAGGGCAGGGTCTGGGCTCAGCCCGGGT
ACCCTTGGCCCCTCTATGGCAATGAGGGCATGGGGTGGGCAGGATGGCTCCTGTCACCCCGTGGCTCCCGGCCTAGTTGGGGCCCCACAGACCCCCGG
CGTAGGTCGCGTAATTTGGGTAAGGTCATCGATACCCTCACATGCGGCTTCGCCGACCTCATG


>PX917253
ACTGCCTGATAGGGTGCTTGCGAGTGCCCCGGGAGGTCTCGTAGACCGTGCACCATGAGCACGAATCCTAAACCTCAAAGAAAAACCAAACGTAACAC
CAACCGTCGCCCACAGGACGTCAAGTTCCCGGGCGGTGGCCAGATCGTTGGTGGAGTTTACCTGTTGCCGCGCAGGGGCCCCAGGTTGGGTGTGCGCGC
GACTAGGAAGACTTCCGAGCGGTCGCAACCTCGTGGAAGGCGACAACCTATCCCCAAGGCTCGCCAGCCCGAGGGCAGGGTCTGGGCTCAGCCCGGAT
ACCCTTGGCCCCTCTATGGCAATGAGGGCATGGGGTGGGCAGGATGGCTCCTGTCACCCCGTGGCTCTCGGCCTAGTTGGGGCCCCACGGACCCCCGG
CGTAGGTCGCGCAATTTGGGTAAGGTCATCGATACCCTCACGTGCGGCTTCGCCGACCTCATG


>PX917254
ACTGCCTGATAGGGTGCTTGCGAGTGCCCCGGGAGGTCTCGTAGACCGTGCATCATGAGCACAGTTCCTAAACCTCAAAGAAAAACCAAAAGAAACAC
CTACCGTCGCCCACAAGACGTTAAGTTTCCGGGCGGCGGCCAGATCGTTGGCGGAGTATACTTGCTGCCGCGCAGGGGCCCCAGGTTGGGTGTGCGCGC
GACAAGGAAGACTTCGGAGCGGTCCCAGCCACGTGGAAGACGCCAGCCCATCCCCAAAGATCGGCACTCCACTGGCAAGTCCTGGGGAAAACCAGGAT
ATCCCTGGCCTCTATACGGGAATGAGGGCCTCGGCTGGGCAGGGTGGCTCCTGTCCCCCCGAGGCTCCCGTCCCTCTTGGGGCCCCAGTGACCCCCGGC
ATAGGTCGCGCAACGTGGGTAAAGTCATCGACACCCTGACGTGCGGCTTTGCCGACCTCATG


>PX917255
ACTGCCTGATAGGGTGCTTGCGAGTGCCCCGGGAGGTCTCGTAGACCGTGCACCATGAGCACGAATCCTAAACCTCAAAGAAAAACCAAACGTAACAC
CAACCGCCGCCCACAGGACGTCAAGTTCCCGGGCGGTGGTCAGATCGTTGGTGGAGTTTACCTGTTGCCGCGCAGGGGCCCCAGGTTGGGTGTGCGCGC
GACTAGGAAGACTTCCGAGCGGTCACAACCTCGTGGAAGGCGACAACCTATCCCCAAGGCTCGCCAGCCCGAGGGCAGGGTCTGGGCTCAGCCCGGGT
ACCCTTGGCCCCTCTATGGCAATGAGGGCATGGGGTGGGCAGGATGGCTCCTGTCACCCCGCGGCTCTCGGCCTAGTTGGGGCCCCACAGACCCCCGG
CGTAGGTCGCGTAACTTGGGTAAGGTCATCGATACCCTCACATGCGGCTTCGCCGACCTCATG


>PX917256
ACTGCCTGATAGGGTGCTTGCGAGTGCCCCGGGAGGTCTCGTAGACCGTGCACCATGAGCACGAATCCTAAACCTCAAAGAAAAACCAAACGTAACAC
CAACCGCCGCCCACAGGACGTCAAGTTCCCGGGCGGTGGTCAGATCGTTGGTGGAGTTTACCTGTTGCCGCGCAGGGGCCCCAGGTTGGGTGTGCGCGC
GACTAGGAAGACTTCTGAACGGTCGCAACCTCGTGGAAGGCGACAACCTATCCCCAAGGCTCGCCAGCCCGAGGGTAGGGCCTGGGCTCAGCCCGGGT
ACCCTTGGCCCCTCTACGGCAATGAGGGCTTAGGGTGGGCAGGATGGCTCCTGTCACCCCGCGGCTCTCGGCCTAGTTGGGGCCCCACAGACCCCCGGC
GTAGGTCGCGTAATTTGGGTAAAGTCATCGATACCCTCACATGCGGCTTCGCCGACCTCATG


>PX917257
ACTGCCTGATAGGGTGCTTGCGAGTGCCCCGGGAGGTCTCGTAGACCGTGCACCATGAGCACGAATCCTAAACCTCAAAGAAAAACCTACCGTAACAC
CAACCGTCGCCCACAGGACGTCAAGTTCCCGGGCGGCGGTCAGATCGTTGGTGGAGTTTACCTGTTGCCGCGCAGGGGCCCCAGGTTGGGTGTGCGCG
CGACTAGGAAGACTTCTGAACGGTCGCAACCTCGTGGAAGGCGACAACCTATTCCCAAGGCTCGCCGGCCCGAGGGCAGGGTCTGGGCTCAGCCTGGA
TACCCTTGGCCCCTCTATGGCAATGAGGGCTTGGGGTGGGCGGGATGGCTCCTGTCACCCCGTGGCTCTCGGCCTAGTTGGGGCCCCACAGACCCCCGG
CGTAGGTCGCGTAATTTGGGTAAGGTCATCGATACCCTCACATGCGGCTTCGCCGACCTCATG


>PX917258
ACTGCCTGATAGGGTGCTTGCGAGTGCCCCGGGAGGTCTCGTAGACCGTGCACCATGAGCACGAATCCTAAACCTCAAAGAAAAACCAAACGTAACAC
CAACCGCCGCCCACAGGACGTTAAGTTCCCGGGCGGTGGCCAGATCGTTGGTGGAGTTTACCTGTTGCCGCGCAGGGGCCCCAGGTTGGGTGTGCGCGC
GACTAGGAAGACTTCCGAGCGGTCGCAACCTCGTGGAAGGCGACAACCTATCCCCAAGGCTCGCCAGCCCGAGGGCAGGGTCTGGGCTCAGCCCGGGT
ACCCTTGGCCCCTCTATGGCAATGAGGGCATGGGGTGGGCAGGATGGCTCCTGTCACCCCGTGGCTCCCGGCCTAGTTGGGGCCCCAACGACCCCCGG
CGTAGGTCGCGCAACTTGGGTAAGGTCATCGATACCCTCACATGCGGCTTCGCCGACCTCATG


>PX917259
ACTGCCTGATAGGGTGCTTGCGAGTGCCCCGGGAGGTCTCGTAGACCGTGCACCATGAGCACGAATCCTAAACCTCAAAGAAAAACCAAACGTAACAC
CAACCGCCGCCCACAGGACGTCAAGTTCCCGGGCGGTGGTCAGATCGTTGGTGGAGTTTACCTGTTGCCGCGCAGGGGCCCTAGGTTGGGTGTGCGCGC
GACTAGGAAGACTTCCGAGCGGTCGCAACCTCGTGGAAGGCGACAACCTATCCCCAAGGCTCGCCGGCCCGAGGGCAGGGCCTGGGCTCAGCCCGGGT
ACCCTTGGCCCCTCTATGGCAATGAGGGCATGGGGTGGGCAGGATGGCTCCTGTCACCCCGCGGCTCTCGGCCTAGTTGGGGCCCCAATGACCCCCGGC
GTAGGTCGCGCAATTTGGGTAAGGTCATCGATACCCTCACGTGCGGCTTCGCCGACCTCATG
