# Supplementary material for: Analysis of genetic evolution and molecular transmission of hepatitis C virus in key areas of the southeast coast of China
Source: Front Public Health. 2026 Mar 4;14:1746631. doi: 10.3389/fpubh.2026.1746631 (PMC12996104; doi:10.3389/fpubh.2026.1746631)
Supplement: Supplementary file 1 [file Data_Sheet_1.zip › Supplementary documents/NS5B Sequences.txt]

>PX917260
GTTTTGACTCAACGGTCACTGAGAATGACATCCGTGTTGAGGAGTCAATTTACCAATGTTGTGACTTGGCCCCCGAGGCCAGAAAAGCCATAAAGTCGCT
CACGGAGCGGCTTTATATCGGGGGCCCCCTGACTAATTCAAAGGGGCAGAACTGCGGCTATCGCCGGTGCCGCGCGAGCGGCGTGCTGACGACTAGCTGC
GGTAACACCCTCACATGTTACTTGAAGGCCTCTGCAGCCTGTCGAGCTGCGAAGCTCCAGGATTGCACGATGCTCGTGTGCGGAGACGACCTTGTCGTTATC
TGTGAAAGCGCGGGAACCCAAGAGGACGCGGCGAGCCTACGAGTCTTCACGGAGGCTATG

>PX917261
CGTATGACACTCGATGTTTTGACTCAACCGTCACTGAGAGAGACATCAGAACTGAGGAGTCCATATATCAGGCCTGCTCCCTGCCCGAGGAGGCCCGCACT
GCCATACACTCGCTGACTGAGAGACTTTACGTGGGAGGGCCCATGCTCAACAGCAAGGGCCAGGCCTGCGGCTACAGGCGTTGTCGTGCCAGCGGGGTGC
TCACCACTAGCATGGGAAACACCATCACATGCTATGTAAAAGCCCTAGCGGCCTGCAAGGCTGCAGGGATAGTTGCGCCCACAATGCTGGTATGCGGCGAC
GACTTGGTCGTCATCTCAGAAAGCCAGGGGACTGAGGAGGACGAGCGGAACCTGAGAGCTTTCACGGAGGCTATG

>PX917262
GTTTTGACTCGACAGTTACTGAGAACGACATCCGTGTTGAGGAGTCGATTTACCAATGTTGTGACTTGGCCCCCGAGGCCAGACAGGCCATAAGGTCGCT
CACAGAGCGGCTTTATGTCGGGGGTCCTCTGACTAATTCAAAAGGGCAGAACTGCGGCTATCGCCGGTGCCGCGCAAGCGGCGTGCTGACGACTAGCTGC
GGTAATACCCTCACATGTTACTTGAAAGCCTCTGCGGCCTGTCGAGCTGCGAAGCTCCGGGACTGCACGATGCTCGTGTGCGGAGACGACCTCGTCGTTATC
TGTGAAAGCGCGGGGACCCAGGAGGACGCGGCGAGCCTACGAGTCTTCACGGAGGCTATG

>PX917263
GTTTTGACTCAACGGTCACTGAGAGTGACATCCGTACTGAGGAGTCAATTTACCAATGTTGTGACTTGACCCCCGAGGCCAGACAGGCCATAAGGTCGCT
TACAGAGCGGCTTTATGTCGGGGGTCCCCTGACTAATTCAAAAGGGCAGAACTGCGGTTATCGCCGGTGCCGCGCGAGCGGCGTGCTGACGACCAGCTGC
GGTAATACCCTCACATGTTACTTGAAGGCCACTGCGGCCTGTCGAGCTGCGAAGCTCCAGGACTGCACGATGCTCGTGTGCGGAGACGACCTCGTCGTCAT
CTGCGAGAGCGCGGGAACCCAGGAGGACGCGGCGAGCCTACGAGCCTTCACGGAGGCTATG

>PX917264
GTTTTGACTCGACGGTCACCGAGAGTGACATCCGTGTTGAGGAGTCAATTTACCAATGTTGTGACTTGGCCCCCGAGGCCAGACAAGCTATAAGGTCGCT
CACAGAGCGGCTTTATATCGGGGGTCCCCTGACCAATTCAAAAGGGCAGAACTGCGGTTATCGCCGGTGCCGCGCGAGCGGCGTGCTGACGACTAGCTGC
GGTAATACCCTCACCTGTTATTTGAAGGCCTCTGCAGCCTGTCGAGCTGCAAAGCTCCAGGACTGCACGATGCTCGTGTGCGGAGACGACCTTGTCGTTATCT
GCGAGAGCGCGGGAACCCAGGAGGACGTGGCGAGCCTACGAGTCTTCACGGAGGCTATG

>PX917265
GTTTTGACTCAACGGTCACTGAGAGTGACATCCGTGTTGAGGAGTCAATTTACCAATGTTGTGACTTGGTCCCCGAGGCCAAACAGGCCATAAGGTCGCT
CACAGAGCGGCTTTATATCGGGGGCCCCCTAACCAATTCAAAAGGGCAGAACTGCGGTTATCGCCGGTGCCGCGCAAGCGGCGTGCTGACGACTAGCTGC
GGTAATACCCTCACATGTTACTTGAAAGCCACTGCGGCCTGTCGAGCTGCAAAGCTCCGGGACTGCACAATGCTCGTGTGCGGAGACGACCTTGTCGTCATC
TGTGAAAGCGCGGGAACCCAGGAGGATGCGGCGAGCCTACGAGTCTTCACGGAGGCTATG

>PX917266
GTTTTGATTCAACGGTCACTGAGAACGACATCCGTGTTGAGGAATCAATCTACCAATGTTGTGACTTGGCCCCCGAGGCCAGACAGGCCATAAGGTCGCT
CACAGAGCGGCTTTATATCGGGGGTCCCCTGATTAATTCAAAAGGGCAGAACTGCGGTTATCGCCGGTGCCGCGCGAGCGGTGTGTTGACGACTAGCTGC
AGTAACACCCTTACATGTTACCTGAAGGCTACTGCGGCCTGTCGAGCTGCAAAGCTCCAGGACTGCACGATGCTTGTGTGCGGGGACGACCTTGTCGTTATC
TGTGAGAGCGCGGGGACCCAAGAGGACGCGGCGAGCCTACGAGCCTTCACGGAGGCTATG

>PX917267
GTTTTGACTCGACAGTCACTGAGAGCGACATCCGTGTTGAGGAGTCAATTTACCAATGTTGTGACCTGGCCCCCGAGGCCAAACAGGCCATAAGGTCGCT
CACAGAACGACTTTATATCGGGGGTCCCCTGACTAATTCAAAAGGGCAGAACTGCGGTTATCGCCGGTGCCGCGCGAGCGGTGTGCTGACGACCAGCTGTG
GTAATACCCTCACATGTTACTTGAAGGCCTCTGCGGCCTGTCGAGCTGCAAAGCTCCAGGACTGCACAATGCTCGTGTGCGGAGACGACCTTGTCGTTATCTG
TGAAAGCGCGGGAACCCAAGAGGACGCGGCAAGCCTACGAGCCTTCACGGAGGCTATG

>PX917268
GTTTTGACTCAACGGTCACTGAGAATGACATCCGTGTTGAGGAGTCGATTTACCAATGTTGTGACTTGGCCCCCGAGGCCAGACAGGTCATAAGGTCGCTC
ACAGAGCGGCTTTATATCGGGGGTCCCCTGACCAATTCAAAAGGGCAGAACTGCGGTTATCGCCGGTGCCGCGCAAGCGGCGTGCTGACGACTAGCTGCGG
TAATACCCTCACATGTTACTTGAAGGCCACTGCAGCCTGTCGAGCTGCAAAGCTCCAGGACTGCACGATGCTCGTGTGCGGAGACGACCTTGTCGTTATCTGT
GAAAGCGCGGGAACCCAGGAGGATGCGGCAAGCCTACGAGTCTTCACGGAGGCTATG

>PX917269
GTTTTGACTCAACGGTCACTGAGAGTGACATCCGTGTTGAGGAGTCGATTTACCAATGTTGTGACCTGGCCCCTGAAGCCAGACAGGCTATAAAGTCGCTC
ACGGAGCGGCTTTATATCGGGGGTCCCCTGACTAATTCAAAAGGGCAGAACTGCGGTTATCGCCGGTGCCGCGCGAGCGGCGTACTGACGACCAGCTGCG
GTAACACCCTCACATGTTACTTGAAGGCCACCGCAGCCTGTCGAGCTGCAAAGCTCCAGGACTGCACGATGCTCGTGAACGGAGACGACCTTGTCGTTATCT
GTGAAAGCGCGGGAACCCAAGAGGATGTGGCGAACCTACGAGCCTTCACGGAGGCTATG

>PX917270
GTTTTGACTCAACGGTCACCGAGAATGACATCCGTATTGAGGAGTCAATCTACCAATGTTGTGACTTGGCCCCCGAGGCCAAACAGGCCATAAGGTCACTC
ACAGAGCGGCTTTATATCGGGGGCCCCCTGACTAACTCAAAGGGGGAGAACTGCGGCTATCGCCGGTGCCGCGCAAGCGGCGTGCTGACGACTAGCTGCG
GCAACACCCTCACATGTTATTTGAAAGCTTCCGCGGCCTGTCGAGCTGCAAAGCTCCAGGACTGCACGATGCTTGTGTGCGGAGACGACCTTGTCGTTATCTG
TGAGAGCGCGGGGACCCAAGAGGACGCGGCGAGCCTACGAGTCTTCACGGAGGCTATG

>PX917271
CGTATGATACTCGATGTTTTGACTCAACCGTCACTGAGAGAGACATCAAAGTTGAGGAGTCCATATACCAGGCTTGCTCCCTGCCTGAGGAGGCTCGCACTGC
CATACATTCGCTTACTGAGAGACTTTACGTGGGGGGGCCCATGTTCAATAGCAAGGGCCAGGCCTGCGGTTACAGGCGTTGCCGCGCCAGCGGAGTGCTCAC
CACCAGCATGGGAAACACCATCACATGCTACGTGAAGGCCCTGGCAGCCTGCAAGGCTGCGGGGATAGTTACACCCACACTGCTGGTATGCGGCGACGACT
TGGTCGTCAGCTCAGAAAGCCAGGGGACTGAGGAGGACGAGCGGAACCTGAGAGCCTTCACGGAGGCTATG

>PX917272
CGTATGACACTCGATGTTTTGACTCAACCGTCACTGAGAGAGACATCAGAACTGAGGAGTCCATATACCAGGCCTGCTCCCTGCCCGAGGAGGCGCGCACTG
CCATACACTCACTGACTGAGAGACTTTACGTGGGAGGGCCCATGTTTAACAGCAAGGGCCAGGCCTGCGGTTACAGGCGTTGCCGCGCCAGCGGGGTGCTCA
CCACTAGCATGGGAAACACCATCACATGCTACGTAAAGGCCCTAGCGGCCTGTAAGGCCGCAGGGATAGTTGCGCCCACGATGCTGGTATGCGGCGACGACT
TGGTTGTCATCTCAGAGAGTCAGGGGACCGAGGAGGACGAGCGGAACCTGAGAGCCTTCACGGAGGCTATG

>PX917273
GTTTTGACTCAACGGTCACTGAGAATGACATCCGTGTTGAGGAAGCAATTTACCAGTGTTGTGACTTGGCCCCCGAGGCCAGACAGGCCATAAGGTCGCTC
ACAGAGCGGCTTTATATCGGGGGTCCCCTGACCAATTCAAAAGGGCAGAACTGCGGTTATCGCCGGTGCCGCGCAAGCGGTGTGCTGACGACCAGCTGCGG
TAATACCCTCACATGTTACTTGAAGGCCACTGCGGCCTGTCGAGCTGCGAAGCTCCAGGACTGCACAATGCTCGTGTGCGGAGACGACCTCGTCGTCATCTGT
GAGAGCGCGGGAACCCAGGAGGATGTGGCAAGTCTACGAGCCTTCACGGAGGCTATG

>PX917274
CGTATGACACTCGATGTTTTGACTCAACCGTCACTGAGAGAGACATCAGAACTGAGGAGTCCATATATCAGGCCTGCTCCCTGCCTGAGGAGGCTCGCACTG
CCATACACTCGCTGACTGAGAGACTTTACGTGGGAGGGCCCATGCTCAACAGCAAGGGCCAGACCTGCGGTTACAGGCGTTGCCGCGCTAGCGGGGTGCTC
ACTACTAGCATGGGAAACACCATTACATGCTACGTGAAAGCCCTAGCGGCCTGCAAGGCTGCGGGGATAGTTGCGCCCACAATGCTGGTATGCGGCGACGA
CTTGGTTGTCATCTCAGAAAGCCAGGGGACTGAGGAGGACGAGCGGAACCTGAGAGCCTTCACGGAGGCTATG

>PX917275
CGTATGACACTCGATGTTTTGACTCAACTGTCACTGAGAGAGACATCAGAACTGAGGAGTCCATATACCAGGCCTGCTCCCTGCCCGAGGAGGCTCGCACTG
CCATACACTCGCTGACTGAGAGACTTTACGTGGGAGGGCCCATGTATAACAGCAAGGGCCAGACCTGCGGTTACAGGCGTTGCCGCGCCAGCGGGGTGCTC
ACTACTAGCATGGGAAACACCATCACATGCTATGTAAAAGCCCTAGCAGCCTGTAAGGCTGCAGGGATAGTTGCGCCCACAATGCTAGTATGCGGCGACGA
CTTGGTTGTCATCTCAGAAAGCCAGGGGACTGAGGAGGACGAGCGGAACCTGAGAGCCTTCACGGAGGCTATG

>PX917276
GTTTTGACTCAACGGTCACTGAGAATGACATCCGTGTTGAGGAGTCAATTTACCAAAGTTGTGACTTGGCCCCCGAGGCCAGACAGGCCATAAGGTCGCTC
ACAGAGCGACTTTATATAGGGGGTCCTCTGACCAATTCAAAAGGGCAAAACTGCGGTTATCGCCGGTGCCGCGCAAGCGGAGTGCTGACGACTAGCTGCGG
CAACACCCTCACATGTTACTTGAAGGCCTCTGCAGCCTGTCGAGCTGCGAAGCTCCAGGACTGCACGATGCTCGTGTGTGGGGACGACCTTGTCGTTATCTGT
GAAAGTGCGGGAACCCAAGAGGACGCGGCGAGCCTACGAGTCTTCACGGAGGCTATG

>PX917277
GTTTTGACTCAACGGTCACTGAGAATGACATCCGTGTTGAGGAGTCAATTTACCAATGTTGTGACTTGGCCCCCGAGGCTAGACAGGCCATAAGGTCGCTC
ACAGAGCGGCTTTATGTCGGGGGCCCCCTGACTAATTCAAAAGGGCAGAACTGCGGCTATCGCCGGTGCCGCGCGAGCGGCGTGCTGACGACTAGCTGCG
GTAACACCCTCACATGTTACTTGAAGGCTTCTGCGGCCTGTCGGGCTGCGAAGCTCCAGAACTGCACGATGCTCGTGTGCGGAGACGACCTCGTCGTTATCT
GTGAGAGCGCGGGAACCCAAGAGGACGCGGCGAACCTACGAGTCTTCACGGAGGCTATG

>PX917278
GTTTTGACTCAACGGTCACCGAAAATGACATCCGTGTTGAGGAGTCAATTTACCAATGTTGTGACTTGGCCCCCGAGGCCAGACAGGCTATAAGGTCGCTC
ACAGAGCGGCTTTATATCGGGGGTCCCCTGACCAATTCAAAAGGGCAGAACTGCGGTTATCGCCGGTGCCGTGCGAGCGGCGTGCTGACGACCAGCTGCG
GTAATACCCTCACATGTTACTTGAAGGCCTCTGCAGCCTGTCGAGCTGCGAAGCTCCAGGACTGCACGATGCTCGTGTGCGGAGACGACCTTGTCGTTATCT
GTGAAAGCGCGGGAACCCAAGAGGACGAGGCGAGCCTACGAGTCTTCACGGAGGCTATG

>PX917279
GTTTTGACTCAACAGTCACTGAGAATGACATCCGTATTGAGGAGTCAATTTACCAATGTTGTGACTTGGCCCCCGAGGCCAGACAGGCCATAAGGTCGCTC
ACAGAGCGGCTTTATATCGGGGGTCCCCTGACTAATTCAAAAGGGCAGAACTGTGGTTATCGCCGGTGCCGCGCGAGCGGCGTGCTGACGACTAGCTGCGG
TAATACCCTCACATGTTACTTGAAAGCCTCTGCGGCCTGTCGAGCTGCGAAGCTCCAGGACTGCACGATGCTCGTGTGCGGAGACGACCTTGTCGTTATCTGT
GAGAGTGCGGGAACCCAAGAGGACGCGGCGAGCCTACGAGTCTTCACGGAGGCTATG

>PX917280
GTTTTGACTCAACCGTCACTGAGAATGATATCCGTGTTGAGGAGTCAATTTACCAATGTTGTGACTTGGCCCCCGAGGCCAGACAGGCCATAAGGTCGCTC
ACGGAGCGGCTTTATATCGGGGGTCCCCTGACCAATTCAAAAGGGCAGAACTGCGGTTATCGCCGGTGCCGTGCGAGCGGCGTACTGACGACTAGCTGCG
GCAATACCCTCACATGTTACTTGAAGGCCACTGCGGCCTGTCGAGCTGCGAAGCTCCAGGACTGCACAATGCTCGTGTGCGGAGACGACCTCGTCGTTATCT
GTGAGAGCGCGGGAACCCAAGAGGATGCGGCGAGCCTACGAGTCTTCACGGAGGCTATG

>PX917281
CGTATGACACTCGATGTTTTGACTCAACTGTCACTGAGAGAGATATCAGAACTGAGGAGTCCATATACCAGGCCTGCTCCCTGCCCGAGGAGGCTCGCACTG
CCATACATTCGCTGACTGAGAGACTTTACGTGGGAGGGCCCATGCTCAACAGCAAGGGCCAGACCTGCGGTTACAGGCGTTGCCGCGCCAGCGGGGTGCT
CACCACCAGCATGGGAAACACCATCACATGCTATGTGAAAGCCCTAGCGGCTTGTAAAGCCGCAGGGATAGTTGCACCCACAATGCTGGTATGCGGCGAC
GACTTGGTTGTCATCTCAGAAAGCCAGGGGACCGAGGAGGACGAGCGGAACTTGAGAGCCTTCACGGAGGCTATG

>PX917282
CGTATGACACTCGATGTTTTGACTCAACCGTCACTGAGAGAGATATCAGAACTGAGGAGTCCATATACCAGGCCTGCTCCCTACCCGAGGAGGCCCGCACTG
CCATACACTCGCTAACTGAGAGGCTTTACGTGGGAGGGCCCATGCTCAACAGCAAGGGCCAGGCCTGCGGCTACAGGCGTTGCCGCGCCAGCGGGGTGCT
CACTACTAGCATGGGGAACACCATCACGTGCTACATAAAAGCCCTAGCGGCCTGTAAGGCCGCGGGGATAGTCGCGCCCACAATGCTGGTATGCGGCGAT
GACTTAGTTGTCATCTCAGAAAGCCAGGGGACTGAGGAGGACGAGCGGAATCTGAGAGCTTTCACGGAGGCTATG

>PX917283
GTTTTGACTCAACGGTCACTGAGAGCGACATCCGTGTTGAGGAGTCAATTTACCAATGTTGTGACTTGGCCCCCGAGGCCAGACAGGCCATAAGGTCGCTC
ACAGAGCGGCTTTATGTCGGGGGCCCCCTGACCAATTCAAAAGGGCAGAACTGCGGTTATCGCCGGTGCCGCGCAAGCGGCGTGCTGACGACTAGCTGCGG
TAATACCCTCACATGCTACTTGAAGGCCACTGCGGCCTGTCGAGCTGCAAAGCTCCAGGACTGCACGATGCTCGTGTGCGGAGACGACCTTGTCGTCATCTGT
GAAAGCGCGGGAACCCAGGAGGATGCGGCGAGCCTACGAGTCTTCACGGAGGCTATG

>PX917284
CGTATGACACTCGATGTTTTGACTCAACCGTCACTGAGAGAGACATTAAGACTGAGGAGTCCATATACCAGGCCTGCTCCCTGCCCGAGGAGGCTCGCACTG
CCATACACGCGCTGACTGAGAGACTTTACGTGGGAGGGCCTATGTTCAACAGCAAGGGCCAGACCTGCGGTTACAGGCGTTGCCGCGCCAGCGGGGTGCTC
ACTACTAGCATGGGAAATACTATCACGTGCTACGTAAAAGCCCTAGCGGCTTGTAAGGCCGCAGGGATAGTTGCACCCACGATGCTGGTATGCGGTGACGAC
CTGGTTGTCATCTCAGAAAGCCAGGGGACTGAGGAGGACGAGCGGAACCTGAGAGCTTTCACGGAGGCTATG

>PX917285
GTTTTGACTCAACAGTTACAGAGAGTGACATCCGTGTCGAGGAATCAATTTACCAATGTTGTGACTTGGCCCCCGAGGCCAGACAGGCCATAAGGTCGCTC
ACAGAGCGGCTTTATATCGGGGGTCCCATGACCAATTCAAAGGGGCAGAACTGCGGTTATCGCCGATGCCGCGCCAGCGGCGTGCTGACGACTAGCTGCGG
TAACACCCTCACATGTTACTTGAAAGCCTCTGCGGCCTGTCGAGCTGCAAAGCTCCAGGACTGCACGATGCTCGTGTGCGGAGACGACCTCGTCGTTATCTGT
GAGAGTGCGGGAACCCAAGAGGACGCGGCGAACCTACGAGTCTTCACGGAGGCTATG

>PX917286
GTTTTGACTCAACAGTTACAGAGAGTGACATCCGTGTCGAGGAATCAATTTACCAATGTTGTGACTTGGCCCCCGAGGCCAGACAGGCCATAAGGTCGCTC
ACAGAGCGGCTTTATATCGGGGGTCCCATGACCAATTCAAAGGGGCAGAACTGCGGTTATCGCCGATGCCGCGCCAGCGGCGTGCTGACGACTAGCTGCGG
TAACACCCTCACATGTTACTTGAAAGCCTCTGCGGCCTGTCGAGCTGCAAAGCTCCAGGACTGCACGATGCTCGTGTGCGGAGACGACCTCGTCGTTATCTGT
GAGAGTGCGGGAACCCAAGAGGACGCGGCGAACCTACGAGTCTTCACGGAGGCTATG

>PX917287
CGTATGATACTCGATGTTTTGACTCAACCGTCACTGAGAGAGACATTAGGACTGAGGAGTCCATATACCAGGCCTGCTCCCTGCCCGAGGAGGCCCGTACTG
CCATACATGCGCTGACTGAGAGACTTTACGTGGGAGGGCCCATGTTCAACAGCAAGGGCCAGACCTGCGGTTACAGGCGTTGCCGCGCCAGCGGGGTGCT
CACCACTAGCATGGGAAATACTATCACGTGCTACGTAAAAGCCCTAGCGGCTTGTAAGGCTGCAGGGATAGTTGCACCCACGATGCTGGTATGCGGTGACG
ACCTGGTTGTCATCTCAGAAAGCCAGGGGACTGAGGAGGACGAGCGGAACCTGAGAGCCTTCACGGAGGCTATG

>PX917288
CGTATGACACTCGATGTTTTGACTCAACCGTCACTGAAAGAGACATTAGGACTGAGGAGTCCATATACCAGGCCTGCTCCCTGCCCGAGGAGGCTCGTACTG
CCATACACGCGCTGACTGAGAGACTTTACGTGGGAGGGCCCATGTTCAACAGCAAGGGCCAGGCCTGCGGTTACAGGCGTTGCCGCGCCAGCGGGGTGCT
CACTACTAGCATGGGAAATACTATCACGTGCTACGTAAAAGCCCTAGCAGCTTGCAAGGCTGCAGGGATAGTTGCACCCACGATGCTGGTATGCGGCGACG
ACCTGGTTGTCATCTCAGAAAGCCAGGGGACTGAGGAGGACGAGCGGAACCTGAGAGCCTTCACGGAGGCTATG

>PX917289
GTTTTGACTCAACAGTTACAGAGAGTGACATCCGTGTCGAGGAATCAATTTACCAATGTTGTGACTTGGCCCCCGAGGCCAGACAGGCCATAAGGTCGCTC
ACAGAGCGGCTTTATATCGGGGGTCCCATGACCAATTCAAAGGGGCAGAACTGCGGTTATCGCCGATGCCGCGCCAGCGGCGTGCTGACGACTAGCTGCGG
TAACACCCTCACATGTTACTTGAAAGCCTCTGCGGCCTGTCGAGCTGCAAAGCTCCAGGACTGCACGATGCTCGTGTGCGGAGACGACCTCGTCGTTATCTGT
GAGAGTGCGGGAACCCAAGAGGACGCGGCGAACCTACGAGTCTTCACGGAGGCTATG

>PX917290
GTTTTGACTCAACGGTCACCGAGAGTGACATCCGCATTGAGGAGTCAATTTACCAATGTTGTGACTTGGCCCCCGAGGCTAAACAAGCCATAAGGTCGCTT
ACAGAGCGGCTTTATATCGGGGGTCCTCTGACCAATTCAAAAGGGCAGAACTGCGGTTATCGTCGGTGCCGCGCGAGCGGCGTGCTGACGACTAGCTGCGG
TAATACCCTCACCTGTTATTTGAAGGCCTCTGCGGCCTGTCGAGCTGCGAAGCTCCAGGACTGCACGATGCTTGTGTGCGGAGACGACCTTGTCGTTATCTGC
GAGAGTGCGGGAGTCCAGGAGGACGCGGCGAACCTACGAGTCTTCACGGAGGCTATG

>PX917291
CGTATGACACTCGATGTTTTGACTCGACCGTCACTGAGAGAGATATCAGAACTGAGGAGTCCATATACCAGGCCTGCTCCCTGCCCGAGGAGGCCCGCACTG
CCATACACTCGCTAACTGAGAGGCTGTACGTAGGGGGGCCCATGCACAACAGCAAGGGCCAGACCTGCGGTTACAGGCGTTGCCGCGCCAGCGGGGTGCT
TACCACTAGCATGGGAAACACCATTACATGCTATGTGAAAGCCCTAGCGGCTTGCAAGGCCGCAGGGTTAGTTTCACCCGTACTGCTGGTATGTGGCGACGA
CCTGGTTGTCATCTCAGAAAGCCAAGGGACTGAGGAGGACGAGCGGAACCTGAGAGTCTTCACGGAGGCTATG

>PX917292
GTTTTGACTCAACGGTCACTGAGAGTGACATCCGTGTTGAGGAGTCAATTTACCAATGTTGTGACTTGGCCCCCGAGGCCAGACAGGCCATAAGGTCGCTC
ACAGAGCGGCTTTATATCGGGGGTCCCTTGACTAATTCAAAAGGGCAGAACTGCGGTTATCGCCGGTGCCGCGCGAGCGGCGTACTGACGACTAGCTGCGG
TAACACCCTCACATGTTACTTGAAAGCCTCTGCGGCCTGTCGAGCTGCGAAGCTCCAGGACTACACGATGCTTGTGTGCGGGGACGACCTTGTCGTTATCTGT
GAAAGCGCGGGAACCCAAGAGGATGCGGCGAGCCTACGAGTCTTCACGGAGGCTATG

>PX917293
GTTTTGACTCAACGGTCACTGAGAGTGACATCCGCATTGAGGAGTCAATTTACCAATGTTGTGACCTGGCCCCCGAGGCCAGACAGGCCATAAGGTCTCTC
ACAGAGCGGCTTTACATCGGGGGTCCCTTGACCAATTCAAAAGGGCAGAACTGCGGTTATCGCCGGTGCCGCGCGAGCGGCGTGCTGACGACCAGCTGCGG
TAATACCCTCACATGTTACTTGAAGGCCTCTGCAGCCTGTCGAGCTGCGAAGCTCCGGGACTGCACGATGCTCGTGTGCGGAGACGACCTCGTCGTTATCTGT
GAGAGCGCGGGAACCCAGGAGGATGCGGCGAACCTACGAGTCTTCACGGAGGCTATG

>PX917294
GTTTTGACTCAACGGTCACTGAGAGTGACATCCGCATTGAGGAGTCAATTTACCAAAGTTGTGATCTAGCCCCCGAGGCCAGGCAGGCCATAAGGTCGCTC
ACAGAGCGGCTTTACATCGGGGGTCCCTTGACCAATTCAAAAGGGCAGAACTGCGGCTATCGCCGGTGTCGCGCGAGCGGCGTGCTGACGACCAGCTGCGG
TAATACCCTCACATGTTACTTGAAAGCCTCTGCGGCCTGTCGAGCTGCGAAGCTCCAGGACTGCACGATGCTCGTGTGCGGAGACGACCTCGTCGTTATCTGT
GAGAGCGCGGGGACCCAGGAGGATGCGGCGAGCCTAAGAGCCTTCACGGAGGCTATG

>PX917295
GTTTTGACTCAACGGTCACTGAGAGTGACATCCGTGTTGAGGAGTCAATTTACCAATGTTGTGACTTGGCCCCCGAAGCCAGACAGGCCATAAGGTCGCTC
ACAGAGCGGCTCTATATCGGGGGTCCCCTGACTAATTCAAAAGGGCAGAATTGTGGCTACCGCCGGTGCCGCGCGAGCGGTGTGCTGACGACTAGCTGCAG
TAACACCCTTACATGTTACTTGAAGGCCACTGCTGCCTGTCGAGCTGCAAAGCTCCAGGGCTGCACGATGCTCGTGTGCGGCGACGATCTTGTCGTCATCTGT
GAAAGCGCGGGAACCCAGGAGGACGCGGCGAGCCTACGAGTCTTCACGGAGGCTATG

>PX917296
CGTATGACACTCGATGTTTTGACTCAACCGTCACTGAGAGAGATATCAGAACTGAGGAGTCCATATACCGGGCCTGCTCCCTGCCAGAGGAGGCTCACACTG
CCATACACTCGCTGACTGAGAGACTTTACGTGGGGGGGCCCATGTTTAACAGCAAGGGCCAGACCTGCGGTTACAGGCGTTGCCGCGCCAGCGGGGTGCTC
ACTACTAGCATGGGAAACACCATCACATGCTACGTAAAAGCCCTAGCAGCTTGTAAGGCCGCTGGGATAGTTGCACCCACAATGCTGGTTTGCGGCGATGAC
CTGGTAGTCATCTCAGAAAGCCAGGGGACCGAGGAGGACGAGCGGAACCTGAGAGCCTTCACGGAGGCTATG

>PX917297
GTTTTGACTCAACGGTCACTGAGAGTGATATCCGTGTCGAGGAGTCAATTTACCAATGTTGTGACTTAGCCCCCGAGGCCAGGCAGGCCATAAGGTCGCTC
ACAGAACGGCTCTATATCGGGGGTCCCCTGACTAACTCAAAAGGGCAGAACTGCGGCTATCGTCGGTGCCGCGCGAGCGGCGTGCTGACGACCAGTTGCGG
TAACACCCTCACATGTTACTTGAAGGCCTCTGCAGCCTGTCGAGCTGCGAAGCTCCAGGACTGCACAATGCTCGTGTGCGGAGACGACCTTGTCGTCATCTGT
GAAAGCGCGGGAACCCAAGAGGATGCAGCGAGCCTACGAGTCTTCACGGAGGCTATG

>PX917298
GTTTTGACTCAACGGTCACTGAGAGTGATATCCGTGTTGAGGAGTCAATTTACCAATGTTGTGACTTGGCCCCCGAGGCCAGACAGGCCATAAGGTCGCTC
ACGGAGCGGCTTTATATCGGGGGTCCCCTGACTAATTCAAAGGGGCAGAACTGCGGCTATCGCCGGTGCCGCGCAAGCGGCGTGCTAACGACTAGCTGCGG
TAATACCCTCACATGTTACCTGAAGGCCACTGCGGCCTGTCGAGCTGCGAAGCTCCAGGACTGCACGATGCTTGTGTGCGGAGACGACCTTGTCGTTATCTGT
GAAAGCGCGGGAACCCAAGAGGACGCGGCGAGCCTACGAGTCTTCACGGAGGCTATG

>PX917299
GTTTTGACTCAACGGTCACTGAGAGTGACATCCGTGTTGAGGAGTCAATTTACCAATGTTGTGACTTGGCCCCCGAGGCCAGACAGGCCATAAGGTCGCTC
ACGGAGCGGCTTTATATAGGGGGTCCCCTGACCAATTCAAAAGGGCAGAACTGCGGTTATCGCCGGTGCCGCGCAAGCGGCGTGCTGACGACTAGCTGCGG
TAATACCCTCACATGTTACTTGAAGGCCACTGCGGCCTGTCGAGCTGCAAAGCTCCAGGACTGCACAATGCTCGTGTGCGGAGACGACCTTGTCGTTATCTGT
GAAAGCGCGGGAACCCAAGAGGACGCGGCGAGCCTACGAGTCTTCACGGAGGCTATG

>PX917300
GTTTTGACTCAACAGTCACTGAGAATGACATCCGTGTTGAGGAGTCAATTTACCAATGTTGTGACTTGGCCCCCGAAGCCAGGCAGGCTATAAGGTCGCTC
ACAGAGCGGCTTTATATCGGGGGTCCCCTGACTAATTCAAAAGGGCAGAACTGCGGCTATCGCCGGTGCCGCGCGAGCGGCGTGCTGACGACTAGCTGCG
GTAATACCCTCACATGTTACTTGAAGGCCACTGCAGCCTGTCGAGCTGCAAAGCTCCAGGACTGCACGATGCTCGTGTGCGGAGACGACCTTGTCGTTATCT
GTGAAAGCGCGGGGACCCAAGAGGACGTGGCGAGCCTACGAGTCTTCACGGAGGCTATG

>PX917301
GTTTTGACTCAACGGTCACTGAGAGTGACATCCGTATTGAGGAGTCAATTTACCAATGTTGTGACTTGGCCCCCGAGGCCAGACAGGCCATAAGGTCGCTC
ACAGAGCGGCTTTATATCGGGGGTCCCCTGACTAATTCAAAAGGGCAGAACTGCGGTTATCGCCGGTGCCGTGCCAGCGGTGTACTGACGACTAGCTGCGG
TAATACCCTTACATGTTACTTGAAAGCCACCGCGGCCTGTCGAGCTGCAAAGCTCCAGGACTGCACGATGCTCGTGTGCGGGGACGACCTTGTCGTTATCTGC
GAGAGCGCGGGAACCCAAGAGGACGCGGCGAGCCTACGAGTCTTCACGGAGGCTATG

>PX917302
GTTTTGACTCAACGGTCACCGAGAGTGATATCCGTGTTGAGGAGTCAATTTACCAATGCTGTGACTTGGCCCCCGAGGCCAGACAGGCCATAAGGTCGCTC
ACAGAGCGGCTGTATATCGGGGGCCCCCTGACTAATTCAAAAGGGCAGAACTGCGGCTACCGCCGGTGCCGCGCAAGCGGCGTACTGACGACTAGCTGCG
GTAATACCCTCACATGTTACTTGAAAGCCTCTGCGGCCTGTCGAGCTGCGAAGCTCCAGGACTGCACGATGCTCGTGTGCGGAGACGACCTTGTCGTTATCTG
TGAAAGTGCGGGAACCCAGGAGGACGCGGCGAGCCTACGAGTCTTCACGGAGGCTATG

>PX917303
CGTATGACACTCGATGTTTTGACTCCACCGTCACTGAGAGAGATATCAGAACTGAGGAGTCCATATACCAAGCCTGTTCCATACCCGAGGAGGCCCGCACTGC
CATACACTCGCTGACTGAGAGACTTTACGTGGGAGGGCCCATGCTCAACAGCAAGGGCCAGACCTGCGGTTACAGGCGTTGTCGCGCCAGCGGGGTGCTTAC
CACTAGCATGGGAAACACCATCACGTGCTATGTGAAAGCCCTAGCGGCTTGCAAAGCCGCGGGGATAGTTGCGCCCACATTGCTGGTGTGCGGCGACGACTT
GGTCGTCATCTCAGAAAGCCAGGGGACTGAGGAGGACGAGCGGAACCTGAGAGCCTTCACGGAGGCTATG

>PX917304
GTTTTGACTCAACGGTCACTGAGAGTGATATTCGTGTTGAGGAGTCAATTTACCAATGTTGTGACTTGGCCCCCGAGGCCAGACAGGCCATAAGGTCGCTC
ACAGAGCGGCTTTACATCGGGGGCCCCCTGACCAATTCAAAAGGGCAGAACTGCGGTTATCGCCGGTGCCGCGCAAGCGGCGTGCTGACGACTAGCTGCG
GTAATACCCTCACATGTTACTTGAAGGCCACTGCGGCCTGTCGAGCTGCAAAGCTCCAGGACTGCACAATGCTCGTATGCGGGGACGACCTTGTCGTCATCT
GTGAGAGCGCGGGAACCCAAGAGGATGCGGCGAGCCTACGAGTCTTCACGGAGGCTATG
