# Supplementary material for: Analysis of genetic evolution and molecular transmission of hepatitis C virus in key areas of the southeast coast of China
Source: Front Public Health. 2026 Mar 4;14:1746631. doi: 10.3389/fpubh.2026.1746631 (PMC12996104; doi:10.3389/fpubh.2026.1746631)
Supplement: Supplementary file 1 [file Data_Sheet_1.zip › Supplementary documents/The Fisher-Freeman-Halton exact test.R]

#59份样本的基础信息卡方检验代码


# ==================== 1. 环境初始化（清空变量，避免覆盖） ====================
rm(list = ls())
Sys.setlocale("LC_ALL", "Chinese")
options(scipen = 999)
set.seed(12345)

# 安装加载必需包
if (!require("coin")) {
  install.packages("coin")
  library(coin)
}

# ==================== 2. 正确定义所有维度列联表（byrow=TRUE，按行填充） ====================
# 2.1 性别vs类别（匹配你原始截屏的行列）
gender_table <- matrix(
  c(15, 5, 1,    # Male：1b=15, 2a=5, other=1（按行）
    21, 17, 0),  # Female：1b=21, 2a=17, other=0（按行）
  nrow = 2, ncol = 3,
  byrow = TRUE,  # 核心：强制按行填充，和你原始数据一致
  dimnames = list(性别 = c("Male", "Female"), 类别 = c("1b", "2a", "other"))
)

# 2.2 年龄vs类别
age_table <- matrix(
  c(6, 3, 0,     # <60：1b=6, 2a=3, other=0（按行）
    30, 19, 1),  # ≥60：1b=30, 2a=19, other=1（按行）
  nrow = 2, ncol = 3,
  byrow = TRUE,
  dimnames = list(年龄 = c("<60", "≥60"), 类别 = c("1b", "2a", "other"))
)

# 2.3 职业vs类别
occupation_table <- matrix(
  c(28, 22, 1,   # Farmer：1b=28, 2a=22, other=1（按行）
    8, 0, 0),    # other：1b=8, 2a=0, other=0（按行）
  nrow = 2, ncol = 3,
  byrow = TRUE,
  dimnames = list(职业 = c("Farmer", "other"), 类别 = c("1b", "2a", "other"))
)

# 2.4 城镇vs类别
town_table <- matrix(
  c(9, 9, 1,     # DaiTou：1b=9, 2a=9, other=1（按行）
    11, 3, 0,    # Nanri：1b=11, 2a=3, other=0（按行）
    16, 10, 0),  # Pinghai：1b=16, 2a=10, other=0（按行）
  nrow = 3, ncol = 3,
  byrow = TRUE,
  dimnames = list(城镇 = c("DaiTou", "Nanri", "Pinghai"), 类别 = c("1b", "2a", "other"))
)

# ==================== 3. 验证所有矩阵（确保和你原始数据一致） ====================
cat("===== 验证列联表（和你原始截屏一致）=====\n")
cat("【性别vs类别】\n"); print(gender_table)
cat("【年龄vs类别】\n"); print(age_table)
cat("【职业vs类别】\n"); print(occupation_table)
cat("【城镇vs类别】\n"); print(town_table)

# ==================== 4. 统一检验函数（卡方+Fisher自动切换） ====================
chisq_or_fisher <- function(table_data, var_name) {
  cat("\n===== ", var_name, " 统计检验结果 =====\n")
  
  # 卡方检验
  chi_result <- chisq.test(
    table_data,
    correct = TRUE,
    simulate.p.value = TRUE,
    B = 10000
  )
  
  # 输出期望频数（SPSS风格，舍入2位）
  cat("【期望频数（SPSS风格）】\n")
  expected <- round(chi_result$expected, 2)
  print(expected)
  
  # 适配性判断
  less1 <- sum(chi_result$expected < 1)
  less5 <- sum(chi_result$expected < 5)
  total_cell <- nrow(expected) * ncol(expected)
  cat(sprintf("期望频数<1：%d/%d | 期望频数<5：%d/%d（%.1f%%）\n",
              less1, total_cell, less5, total_cell, less5/total_cell*100))
  
  # 自动切换Fisher检验
  if (less1 == 0 && less5/total_cell <= 0.2) {
    cat("【检验方法】卡方检验（适配性满足）\n")
    final_p <- chi_result$p.value
    final_method <- "卡方检验"
  } else {
    cat("【检验方法】Fisher-Freeman-Halton精确检验（适配性不足）\n")
    fisher_result <- fisher.test(
      table_data,
      workspace = 2e6,
      hybrid = TRUE
    )
    final_p <- fisher_result$p.value
    final_method <- "Fisher精确检验"
  }
  
  # 输出核心结果
  cat(sprintf("p值：%.6f | 结论：%s\n",
              final_p,
              ifelse(final_p < 0.05, "显著关联", "无显著关联")))
  
  return(list(method = final_method, p_value = final_p))
}

# ==================== 5. 批量运行所有维度检验 ====================
res_gender <- chisq_or_fisher(gender_table, "性别vs类别")
res_age <- chisq_or_fisher(age_table, "年龄vs类别")
res_occupation <- chisq_or_fisher(occupation_table, "职业vs类别")
res_town <- chisq_or_fisher(town_table, "城镇vs类别")

# ==================== 6. 结果汇总表 ====================
cat("\n===== 所有维度结果汇总（直接用于论文）=====\n")
summary_df <- data.frame(
  检验维度 = c("性别vs类别", "年龄vs类别", "职业vs类别", "城镇vs类别"),
  检验方法 = c(res_gender$method, res_age$method, res_occupation$method, res_town$method),
  p值 = round(c(res_gender$p_value, res_age$p_value, res_occupation$p_value, res_town$p_value), 6),
  显著性 = ifelse(round(c(res_gender$p_value, res_age$p_value, res_occupation$p_value, res_town$p_value), 6) < 0.05, "显著", "不显著")
)
print(summary_df)
